# Supplementary material for: Mars planetary insights and design framework for future in-situ aerial robotic missions
Source: Commun Eng. 2026 May 19;5:96. doi: 10.1038/s44172-026-00647-y (PMC13187032; doi:10.1038/s44172-026-00647-y)
Supplement: Supplementary file 4 — Supplementary Data [file 44172_2026_647_MOESM4_ESM.xlsx]

## Sheet: Categories
This table summarises historical, current, and proposed Martian aerobot concepts, drawing from peer-reviewed literature, NASA technical reports, and mission concept studies. Values are as reported in the cited source and may vary between publications. Abbreviations: VTOL – vertical take-off and landing; TBD – to be determined; N/A – not applicable.
	Head Category	Sub Category 1	Sub Category 2
	Fixed Wing	Conventional	Rigid
			Foldable
			Inflatable
			Morphing
		Rotary-VTOL	Rigid
			Foldable
			Inflatable
		Jet-VTOL	Rigid
			Foldable
			Inflatable
		Rotary-Tailsitter	Rigid
			Foldable
			Inflatable
		Glider	Rigid
			Foldable
			Inflatable
	Rotorcraft	Unicopter	Unicopter
		Multicopter	Bicopter
			Tricopter
			Quadcopter
			Hexacopter
			Octocopter
		Coaxial Multicopter	Coaxial Bicopter
			Coaxial Tricopter
			Coaxial Quadcopter
			Coaxial Hexacopter
			Coaxial Octocopter
		Gyrocopter	Gyrocopter
	Aerostat	Uncontrolled-Balloon	NA
		Controlled-Balloon
		Airship
	Gashopper	Jet-VTOL	NA
	Ornithopter	Insect Inspired	NA
		Bat Inspired
		Bird Inspired

## Sheet: FULL Catalogue
This table summarises historical, current, and proposed Martian aerobot concepts, drawing from peer-reviewed literature, NASA technical reports, and mission concept studies. Values are as reported in the cited source and may vary between publications. Abbreviations: VTOL – vertical take-off and landing; TBD – to be determined; N/A – not applicable.
	#	Head Category	Sub-Category	Concept Name	Year	Development Stage	Deployment	Concept Type	Propulsion System	Power Source	Wet Mass (kg)	Payload Mass (kg)	Rotor Dia (m)	Wing Span (m)	Wing Area (m2)	Mars Flight Altitude (km)	Cruise Speed (m/s)	Flight Endurance (hr)	Flight Range (km)	Mission Site	Sources
	1	Fixed Wing	Conventional	The Mars Project	1948 - 1952	Conceptual	Mid-Air		Rocket	Hydrazine Engine	177000	Unknown		Unknown	Unknown	Unknown	53.6	Unknown	Unknown	Polar	https://citeseerx.ist.psu.edu/viewdoc/download?doi=10.1.1.631.951&rep=rep1&type=pdf	https://history.nasa.gov/monograph21/Chapter%201.pdf
	2	Fixed Wing	Conventional	Mini-sniffer 3	1975 - 1979	Experimental			Propeller	Hydrazine Engine	75.7	11.7		6.7	4.21	Unknown	~20	1	~321		https://www.nasa.gov/centers/dryden/multimedia/imagegallery/Mini-Sniffer/Mini-Sniffer_proj_desc.html	https://www.nasa.gov/pdf/601333main_NASAsContributionsToAeronauticsVolume2-ebook.pdf	https://en.wikipedia.org/wiki/NASA_Mini-Sniffer	https://www.scopus.com/record/display.uri?eid=2-s2.0-0017981479&origin=resultslist&sort=plf-f&src=s&st1=mini+sniffer&sid=39572160a4d74d54872722f26a325b37&sot=b&sdt=b&sl=27&s=TITLE-ABS-KEY%28mini+sniffer%29&relpos=6&citeCnt=16&searchTerm=
	3	Fixed Wing	Foldable	Astroplane	1979	Experimental			Propeller	Hydrazine Engine	300	40–100		21	20	15	60–100	17 - 31	10000		https://arc.aiaa.org/doi/pdf/10.2514/6.1979-67	https://ntrs.nasa.gov/api/citations/19790006329/downloads/19790006329.pdf	https://ntrs.nasa.gov/api/citations/19790003957/downloads/19790003957.pdf
	4	Fixed Wing	Conventional	Long Endurance Mars drone - Solar	1990	Preliminary			Propeller	SP 25% efficiency at 0° Lat	438	100		47.5	118	1	~26	-	-		https://arc.aiaa.org/doi/pdf/10.2514/6.1990-2000	https://www.researchgate.net/publication/24298994_Overview_of_Innovative_Aircraft_Power_and_Propulsion_Systems_and_Their_Applications_for_Planetary_Exploration
	5	Fixed Wing	Conventional	Long Endurance Mars drone - Radio Isotope	1991	Preliminary			Propeller	Plutonium 238	521	100		48.2	145	1	43.5	-	-		https://arc.aiaa.org/doi/pdf/10.2514/6.1990-2001
	6	Fixed Wing	Foldable	Airplane for Mars Exploration (AME)	1996	Experimental			Propeller	Hydrazine Engine	203.8	N		12.44	12.24	4	N	8.8	N	Gusev Crater	https://www.nasa.gov/centers/ames/research/technology-onepagers/mars-airplane.html	https://trace.tennessee.edu/cgi/viewcontent.cgi?article=1532&context=utk_gradthes	https://citeseerx.ist.psu.edu/viewdoc/download?doi=10.1.1.660.2009&rep=rep1&type=pdf	http://www.marspapers.org/paper/MAR98038.pdf	D.W. Hall, R.W. Parks, S. Morris, Airplane for Mars Exploration Conceptual Design of the Full-scale Vehicle Design, Construction and Test of Performance and Deployment Models, NASA/Ames Research Center, Moffett Federal Airfield CA, May 27, 1997. http://www.redpeace.org/final_report.pdf
	7	Fixed Wing	Glider	Kitty Hawk gliders - Orville and Wilbur	1998	Experimental	Mid-Air		NONE	Unknown	Unknown	Unknown		Unknown	Unknown	Unknown	Unknown	Unknown	Unknown	Unknown	https://www.researchgate.net/publication/24298994_Overview_of_Innovative_Aircraft_Power_and_Propulsion_Systems_and_Their_Applications_for_Planetary_Exploration				https://www.mendeley.com/reference-manager/reader/8a9d7aa5-83aa-3eb2-b5ff-2c580c2e0989/6eeb0fe2-fa4c-cbdb-2dca-5f2b8b9f5828
	8	Fixed Wing	Foldable	Mars Airborne Geophysical Explorer (MAGE)	1998	Experimental			Propeller	Hydrazine Engine	135	9.75		Unknown	Unknown	9	Unknown	3	1800	Valles Marineris	https://www.msss.com/news/index.php?id=11	https://www.nasa.gov/centers/ames/research/technology-onepagers/mars-airplane.html	M.C. Malin, Mars Airborne Geophysical Explorer (MAGE), a Proposal to NASA AO No. 98-OSS-04 (Discovery Program), Malin Space Science Systems, NASA Ames Research Center, Orbital Sciences Corporation, and the Naval Research Laboratory, June 25,
	9	Fixed Wing	Foldable	Canyon Flyer	1999	Preliminary			Propeller	Hydrazine Engine /or Electric Battery	20	8.7		2.2	0.77	2	144	0.25	130	Valles Marineris	https://arc.aiaa.org/doi/pdf/10.2514/6.2000-514
	10	Fixed Wing	Conventional	Mars Flyer - Mars Airplane Package (MAP)	1999	Experimental			Rocket	Rocket	12	1.42		1.562	0.63	2	150	0.33	Unknown	Unknown	https://trace.tennessee.edu/cgi/viewcontent.cgi?article=1532&context=utk_gradthes
	11	Fixed Wing	Foldable	MAP Airplane Concept - Mars Airplane Package (MAP)	1999	Experimental			Rocket	Rocket	19	2.6		1.73	0.67	Unknown	222.95	0.33	200		https://ntrs.nasa.gov/api/citations/20040034201/downloads/20040034201.pdf	https://arc.aiaa.org/doi/pdf/10.2514/6.2001-839
	12	Fixed Wing	Rotary VTOL	Mars Tiltrotor	2000 / 2021	Preliminary	Ground	Disposable	Propeller	Hydrazine Engine	10	Undefined	Undefined	Undefined	Undefined	Undefined	Undefined	Undefined	Undefined	Undefined	https://apps.dtic.mil/dtic/tr/fulltext/u2/a480537.pdf	https://rotorcraft.arc.nasa.gov/Publications/files/77-2021-0064_Young.pdf
	13	Fixed Wing	Foldable	Mars Aerial Research Vehicle (MARV) - 1/4 scaled model of MAP Airplane	2000	Experimental			NONE	NONE	Unknown	Unknown		Unknown	Unknown	Unknown	Unknown	Unknown	Unknown	Unknown	https://www.lpi.usra.edu/publications/reports/CB-1063/cu.pdf
	14	Fixed Wing	Foldable	Mars drones	2000	Experimental			None or/ Rocket	Electric Battery	Unknown	1 to 3		2	Unknown	10	80 - 120	0.33 - 1	100-300	Valles Marineris / Polar	https://ui.adsabs.harvard.edu/abs/2000came.work...55C/abstract
	15	Fixed Wing	Conventional	Unmanned air vehicles (UAV) concept	2000	Conceptual			Propeller	Unknown	Unknown	Unknown		Unknown	Unknown	Unknown	Unknown	Unknown	Unknown	Unknown	https://ui.adsabs.harvard.edu/abs/2000came.work..113F/abstract
	16	Fixed Wing	Conventional	Martian Airborne Exploration Vehicle (MAEV)	2000	Preliminary			Propeller + Rocket	SP	80.5	8		30.5	36.59	0.5	66	9	2000	Global	https://scholar.google.com/scholar_lookup?title=Martian%20airborne%20exploration%20vehicle&author=R.%20Malla&publication_year=May%202000	https://www.google.com/url?sa=t&source=web&rct=j&opi=89978449&url=https://www.lpi.usra.edu/publications/reports/CB-1063/WichitaState.pdf&ved=2ahUKEwjO7o3k1aSIAxVVREEAHeOBEuQQFnoECA0QAQ&usg=AOvVaw1OiwRy08pETP3Y31QraQvS
	17	Fixed Wing	Glider	Mars Goose Glider	2001	Conceptual			Unknown	Unknown	Unknown	Unknown		Unknown	Unknown	Unknown	Unknown	Unknown	Unknown	Unknown	http://www.eisci.com/mothergoose/index.htm
	18	Fixed Wing	Inflatable	BIG BLUE 5 (Baseline Inflatable-wing Glider, Balloon-Launched Unmanned Experiment)	2002 - 2007	Experimental	Mid-Air	Disposable	Propeller	Electric Battery	Undefined	Undefined	Undefined	0.91	Undefined	Undefined	Undefined	Undefined	Undefined	Undefined	https://arc.aiaa.org/doi/pdf/10.2514/6.2008-2216	https://arc.aiaa.org/doi/pdf/10.2514/6.2007-243
	19	Fixed Wing	Foldable	ARES 2 (Aerial Regional-scale Environmental Survey of Mars)	2002 - 2003	Preliminary			Rocket	Rocket	149.2	Unknown		6.25	7	2.4	156	1.18	600	Unknown	https://arc.aiaa.org/doi/pdf/10.2514/6.2003-6577	https://arc.aiaa.org/doi/pdf/10.2514/6.2003-6578
	20	Fixed Wing	Foldable	HADD 1 (High Altitude Deployment Demonstrator)	2002	Experimental			NONE	Electric Battery	Unknown	Unknown		Unknown	Unknown	Unknown	Unknown	Unknown	Unknown	Unknown	https://arc.aiaa.org/doi/pdf/10.2514/6.2003-6609
	21	Fixed Wing	Foldable	MATADOR (Mars Advanced Technology Airplane for Deployment,Operations, and Recovery)	2004	Experimental			Rocket	Unknown	Unknown	Unknown		Unknown	Unknown	Unknown	Unknown	Unknown	Unknown	Unknown	https://citeseerx.ist.psu.edu/viewdoc/download?doi=10.1.1.631.951&rep=rep1&type=pdf	Boothe, K., Page, G., MacKrell, J., and S. Carruthers, “MATADOR Technical Report”, Naval Research Laboratory, November 13, 2006
	22	Fixed Wing	Foldable	Sky-Sailor	2004	Experimental			Propeller	SP	2.5	0.5		3.2	0.77	1.5	40	12	1700	between 45°N and 45°S	https://www.research-collection.ethz.ch/bitstream/handle/20.500.11850/82520/1/eth-8139-01.pdf	http://www.sky-sailor.ethz.ch/	http://www.sky-sailor.ethz.ch/docs/SkySailor27hFlight-21June2008.pdf
	23	Fixed Wing	Foldable Rotary VTOL	Y4TR (Y-4 tilt-rotor)	2004 - 2016	Experimental	Ground	Reusable	Propeller	SP	25	3	2, 1	8.56	8.23	1	50	1	180	Isidis Planitia			https://openresearch.surrey.ac.uk/esploro/outputs/conferencePresentation/Design-and-Control-of-a-Y-4-Tilt-Rotor-VTOL-Aerobot-for-Flight-on-Mars/99511131102346
	24	Fixed Wing	Foldable	M4 Minerva Mars Atmospheric Flight Vehicle	2005	Experimental	Mid-Air	Disposable	Rocket	Rocket	141.5	10	NA	6.18	6.675	6	156	1.25	620	Unknown	https://trace.tennessee.edu/cgi/viewcontent.cgi?article=1532&context=utk_gradthes	Stocking, P., and Summer, L., “M-4 Mi nerva Mars Atmospheric Flight Vehicle and CRATER Drop Test Vehicle Project Executive Summary,” Department of Power, Propulsion, and Aerospace Engineering, School of Engineering, Cranfield University, UK, May 2005,	https://dspace.lib.cranfield.ac.uk/bitstream/handle/1826/7077/Teaching_of_Aerospace_Vehicle_Design-2006.pdf?sequence=1&isAllowed=y	https://mta.cranfield.ac.uk/handle/1826.1/6853	https://mta-cranfield-ac-uk.eu1.proxy.openathens.net/handle/1826.1/6853
	25	Fixed Wing	Morphing	Daedalon	2005	Preliminary	Mid-Air	Disposable	Rocket	Hydrazine Engine + SP	250.4	12		6.2	7.8	500	142	0.9	670	Unknown	https://smartech.gatech.edu/bitstream/handle/1853/8376/aiaa_2005_2771.pdf?sequence=1&isAllowed=y
	26	Fixed Wing	Conventional	Mars Airplane	2006	Conceptual	undefined	Undefined	Undefined	Undefined	Undefined	Undefined	Undefined	Undefined	Undefined	Undefined	115.2	Undefined	Undefined	Undefined	https://arc.aiaa.org/doi/pdf/10.2514/6.2006-1484
	27	Fixed Wing	Foldable	ARMaDA (Advanced Reconnaissance Martian Deployable Aircraft)	2006	Conceptual	Mid-Air	Disposable	Propeller	Stirling Radioisotope Generator (SRG)	63	3.7		8	8.3	Unknown	60	Days	Unknown	Northern hemisphere	https://smartech.gatech.edu/bitstream/handle/1853/26454/40-232-1-PB.pdf?sequence=1&isAllowed=y	https://www.esa.int/Science_Exploration/Human_and_Robotic_Exploration/Exploration/Euroavia_students_design_Martian_aerial_vehicle
	28	Fixed Wing	Inflatable	MAREA (Martian Aerial Research Euroavia Airplane)	2006	Conceptual	Mid-Air	Disposable	Propeller	SP	50	3.6		8.8	13.3	Unknown	40	40	5700	Valles Marineris	https://smartech.gatech.edu/bitstream/handle/1853/26454/40-232-1-PB.pdf?sequence=1&isAllowed=y	https://www.esa.int/Science_Exploration/Human_and_Robotic_Exploration/Exploration/Euroavia_students_design_Martian_aerial_vehicle
	29	Fixed Wing	Conventional	KLIMars	2006	Conceptual	Mid-Air	Disposable	Propeller	SP	122	13		6	18	Unknown	80	1	200		https://smartech.gatech.edu/bitstream/handle/1853/26454/40-232-1-PB.pdf?sequence=1&isAllowed=y	https://www.esa.int/Science_Exploration/Human_and_Robotic_Exploration/Exploration/Euroavia_students_design_Martian_aerial_vehicle
	30	Fixed Wing	Rotary VTOL	MIRAGE (Mars Intelligent Reconnaissance Aerial and Ground Explorer)	2007	Preliminary	undefined	Disposable	Propeller	Fuel Cell - H2 + O2	490	undefined		4.8	6	1	108	5	1778	undefined	https://arc.aiaa.org/doi/pdf/10.2514/6.2007-244
	31	Fixed Wing	Foldable	Argo VII	2008	Experimental	Mid-Air	Disposable	Rocket	Hydrazine Engine	164	14.3		6.66	7.34	2	158.4	1.45	673	undefined	https://trace.tennessee.edu/cgi/viewcontent.cgi?article=1532&context=utk_gradthes
	32	Fixed Wing	Rotor Tail Sitter	Reusable Martian Twin Rotor Tailsitter	2012	Preliminary	Ground	Reusable	Propeller	Electric Battery	15	2	2.8	7.5	7	1	44	1	100	undefined	https://www.sciencedirect.com/science/article/pii/S0094576512001993?via%3Dihub
	33	Fixed Wing	Gas Hopper	The Mars Gashopper	2012	Experimental	Ground	Reusable	CO + O2	SP	undefined	undefined	NA	undefined	undefined	2	undefined	undefined	100	undefined	https://www.lpi.usra.edu/meetings/marsconcepts2012/pdf/4069.pdf
	34	Fixed Wing	Rotor Tail Sitter	X-wing Mars Tailsitter	2013	Conceptual	undefined	undefined	undefined	undefined	undefined	undefined	undefined	undefined	undefined	undefined	undefined	6	0.5	undefined	https://www.nasa.gov/sites/default/files/larrea-brito.jpg?itok=u-VT8MsX	https://rotorcraft.arc.nasa.gov/Publications/files/77-2021-0064_Young.pdf
	35	Fixed Wing	Rotor Tail Sitter	Ring-Wing Mars Tailsitter	2013	Conceptual	undefined	undefined	undefined	undefined	undefined	undefined	undefined	undefined	undefined	undefined	undefined	6	0.5	undefined	https://www.nasa.gov/sites/default/files/larrea-brito.jpg?itok=u-VT8MsX	https://rotorcraft.arc.nasa.gov/Publications/files/77-2021-0064_Young.pdf
	36	Fixed Wing	Glider	Prandtl-M 6	2015	Experimental	Mid-Air	Disposable	NONE	NONE	0.125	undefined	undefined	0.33	undefined	undefined	undefined	undefined	undefined	undefined	https://ntrs.nasa.gov/citations/20205011328	https://www.nasa.gov/centers/armstrong/features/sam-maximizes-afrc-internship.html	https://ntrs.nasa.gov/api/citations/20205003035/downloads/Nathan%20Sam%20Presentation.pdf	https://www.nasa.gov/centers/armstrong/features/mars_airplane.html
	37	Fixed Wing	Conventional	Unmanned Airship	2015	Conceptual	undefined	Undefined	Propeller	SP	undefined	undefined	undefined	undefined	undefined	undefined	undefined	undefined	undefined	undefined	https://www.astroart.org/mars
	38	Fixed Wing	Gas Hopper	Marshopper	2016	Experimental	Ground	Reusable	Rocket + propeller	Radioactive	200	Undefined	undefined	8.5	Undefined	undefined	100	undefined	undefined	Polar	https://www.kyivpost.com/article/content/ukraines-it-edge/ukrainian-invention-to-feel-the-ground-for-mars-colonization-graphics-415570.html	https://2016.spaceappschallenge.org/challenges/tech/jet-set-mars/projects/mars-hopper	https://github.com/cizif/MarsHopper	https://github.com/cizif/MarsHopper/blob/master/MarsHopper.pdf
	39	Fixed Wing	Foldable	Japanese Mars Airplane	2016	Preliminary	Mid-Air	Disposable	Propeller	Electric Battery	4	Undefined	0.8	2.45	1.53	3	60	0.5	100	Apollinaris Mons	https://www.mendeley.com/reference-manager/reader/0a9aad85-40a8-3f52-89f7-cbc80225e161/499e817a-1791-3b07-36bf-9df29b92f2a0	https://tohoku.pure.elsevier.com/en/publications/development-of-japanese-mars-airplane	https://www-isas-jaxa-jp.translate.goog/feature/forefront/170524.html?_x_tr_sl=ja&_x_tr_tl=en&_x_tr_hl=en&_x_tr_pto=sc	https://scirp.org/journal/paperinformation.aspx?paperid=91603
	40	Fixed Wing	Rotor Tail Sitter	Mars Electric Reusable Flyer	2017	Experimental	Rover Station	Reusable	Propeller	Electric Battery	Undefined	Undefined	Undefined	0.914	Undefined	undefined	undefined	undefined	undefined	lava tubes and canyons	https://www.rt.com/viral/383127-mars-drone-nasa-langley/	https://techport.nasa.gov/view/93850
	41	Fixed Wing	Conventional	Mars Exploration Airplane	2017	Experimental	Mid-Air	Disposable	Propeller	Undefined	75.2	Undefined	Undefined	7.75	Undefined	undefined	111.1	undefined	500	Undefined	https://sites.google.com/khu.ac.kr/adel/researches/development-of-mars-exploration-airplane
	42	Fixed Wing	Rotary VTOL	Flying Wing	2018	Conceptual	undefined	Reusable	Propeller	Undefined	Undefined	Undefined	Undefined	Undefined	Undefined	Undefined	Undefined	Undefined	Undefined	Undefined	https://www.sciencedirect.com/science/article/pii/S0376042117301884
	43	Fixed Wing	Rotor Tail Sitter	VITAS - X Wing	2018	Preliminary	Unknown	Unknown	Propeller	Unknown	14	Unknown	Unknown	Unknown	Unknown	Unknown	Unknown	Unknown	Unknown	Unknown	https://www.mendeley.com/reference-manager/reader/e66164d0-57c2-3b05-b9f5-cb80f2ec0086/55805b23-8bab-4c39-5733-5b39422ef9fc	https://ntrs.nasa.gov/citations/20210000448
	44	Fixed Wing	Rotary VTOL	Tiltrotor Concept	2021	Conceptual	Ground	Reusable	Propeller	SP	Undefined	Undefined	Undefined	Undefined	Undefined	Undefined	Undefined	Undefined	Undefined	Undefined	https://ntrs.nasa.gov/citations/20210000448
	45	Fixed Wing	Rotary VTOL	Tiltrotor Coaxial	2021	Conceptual	Ground	Reusable	Propeller	SP	Undefined	Undefined	Undefined	Undefined	Undefined	Undefined	Undefined	Undefined	Undefined	Undefined	https://ntrs.nasa.gov/citations/20210000448
	46	Fixed Wing	Inflatable Rotor Tail Sitter	VALKERIE (Vertical-takeoff And Landing Kompact Electric Reusable Inflatable Explorer)	2021	Experimental	Ground	Reusable	Propeller	Electric Battery	3.92	Undefined	Undefined	2	Undefined	Undefined	Undefined	Undefined	Undefined	Undefined	https://arc.aiaa.org/doi/10.2514/6.2021-2578
	47	Rotorcraft	Coaxial Bicopter	MARV (Martian Autonomous Rotary Wing Vehicle)	2000	Preliminary	Ground	Disposable	Propeller	Fuel Cell - H2 + O2	50	10.8	4.266	NA	NA	0.1	11.5	0.65	25	Undefined	https://ur.booksc.eu/book/37393820/e2a4f1	https://vtol.org/files/dmfile/2000SDC_1stPlaceGraduateProposal_UMD_MARC.pdf
	48	Rotorcraft	Quadcoptor	GTMARS (Georgia Tech Autonomous Rotorcraft System)	2000 - 2003	Preliminary	Ground	Reusable	Propeller	RFC Fuel Cell - CO2	17.64	Undefined	2	NA	NA	Undefined	30	0.5	Undefined	West Chandor Chasma	https://arc.aiaa.org/doi/pdf/10.2514/6.2003-6275
	49	Rotorcraft	Coaxial Bicopter	Coaxial Rotorcraft	2011	Preliminary	Unknown	Unknown	Propeller	Unknown	33.12	Unknown	4.4	NA	NA	Unknown	Unknown	Unknown	Unknown	Unknown	https://www.sciencedirect.com/science/article/pii/S0376042117301884	K.R. Han, Simulation of a Flight Vehicle for Mars, Bachelor of Engineering (Aerospace), School of Mechanical and Manufacturing Engineering, University of New Sout Wales, 2011.
	50	Rotorcraft	Coaxial Bicopter	Ingenuity Helicopter	2016 - 2020	Operational	Ground	Reusable	Propeller	SP	1.8	0	1.2	NA	NA	0.005	2	0.025	0.18	Jezero Crater	https://link.springer.com/article/10.1007/s11214-021-00815-w
	51	Rotorcraft	Hexacopter	Mars Hexacopter	2016	Preliminary	Ground	Reusable	Propeller	Electric Battery	6.5	0.7	0.3	NA	NA	Undefined	Undefined	0.5	Undefined	Undefined	https://www.researchgate.net/publication/309610094_Mission_architecture_for_Mars_exploration_based_on_small_satellites_and_planetary_drones
	52	Rotorcraft	Coaxial Bicopter	RCAMC Drone	2017	Conceptual	Unknown	Reusable	Propeller	Unknown	Unknown	Unknown	Unknown	NA	NA	Unknown	Unknown	Unknown	Unknown	Unknown	https://www.sciencedirect.com/science/article/pii/S0376042117301884	http://www.rcamc502.org/research/
	53	Rotorcraft	Quadcoptor	GT Mars UAV	2018	Preliminary	Ground	Reusable	Propeller	Electric Battery	2.26	0.45	Undefined	NA	NA	0.01	Undefined	0.08	2	Undefined	https://vtol.org/store/downloads/6120081533948/74-2018-1349.pdf	https://smartech.gatech.edu/bitstream/handle/1853/59094/iple_lacerda_michel_park_dongjin_2017_gtmarsuav.pdf?sequence=1&isAllowed=y
	54	Rotorcraft	Quadcoptor	SPECTRE (Specialized Terrestrial Rotorcraft Explorer)	2020	Preliminary	Ground	Reusable	Propeller	SP	31	Undefined	1.4	NA	NA	0.03	Undefined	0.167	7.85	Jezero Crater	https://arc.aiaa.org/doi/10.2514/6.2020-0147
	55	Rotorcraft	Coaxial Quadcoptor	Japanese Mars Helicopter	2020	Preliminary	Ground	Reusable	Propeller	Electric Battery	10.7	2	1	NA	NA	-400	9	0.12	0.1	Pit craters	https://arc.aiaa.org/doi/pdf/10.2514/6.2020-1734
	56	Rotorcraft	Coaxial Bicopter	Advanced Mars Helicopter	2020	Preliminary	Ground	Reusable	Propeller	SP	4.6	1.3	1.2	NA	NA	0.005	30	0.033	2	Undefined	https://rotorcraft.arc.nasa.gov/Publications/files/MSH_WJohnson_TM2020rev.pdf
	57	Rotorcraft	Coaxial Bicopter	Mars Science Helicopter - 4 blades per rotor	2020	Preliminary	Ground	Reusable	Propeller	SP	18.03	2.02	2.5	NA	NA	0.2	30	0.056	1	Milankovic Crater	https://rotorcraft.arc.nasa.gov/Publications/files/MSH_WJohnson_TM2020rev.pdf
	58	Rotorcraft	Hexacopter	Mars Science Helicopter Hexacopter	2020	Preliminary	Ground	Reusable	Propeller	SP	17.66	2.02	1.28	NA	NA	0.2	30	0.056	1	Milankovic Crater	https://rotorcraft.arc.nasa.gov/Publications/files/MSH_WJohnson_TM2020rev.pdf
	59	Rotorcraft	Hexacopter	Compound tiltrotor	2021	Conceptual	Ground	Reusable	Propeller	SP	Undefined	Undefined	Undefined	NA	NA	Undefined	Undefined	Undefined	Undefined	Undefined	https://ntrs.nasa.gov/citations/20210000448
	60	Rotorcraft	Octocopter	Octocopter - Overlapping blades	2021	Conceptual	Ground	Reusable	Propeller	SP	Undefined	Undefined	Undefined	NA	NA	Undefined	Undefined	Undefined	Undefined	Undefined	https://ntrs.nasa.gov/citations/20210000448
	61	Rotorcraft	Coaxial Octocopter	Coaxial Octocopter Multirotor	2021	Conceptual	Ground	Reusable	Propeller	SP	Undefined	Undefined	Undefined	NA	NA	Undefined	Undefined	Undefined	Undefined	Undefined	https://ntrs.nasa.gov/citations/20210000448
	62	Rotorcraft	Quadcoptor	Foldable Solar Panel Quadcopter	2021	Conceptual	Ground	Reusable	Propeller	SP	Undefined	Undefined	Undefined	NA	NA	Undefined	Undefined	Undefined	Undefined	Undefined	https://ntrs.nasa.gov/citations/20210000448
	63	Rotorcraft	Bicopter	Pogo Rotary-wing Locomotion	2021	Conceptual	Ground	Reusable	Propeller	Undefined	Undefined	Undefined	Undefined	NA	NA	Undefined	Undefined	Undefined	Undefined	Undefined	https://rotorcraft.arc.nasa.gov/Publications/files/77-2021-0064_Young.pdf
	64	Rotorcraft	Bicopter	LILI (Long-term Ice-field Levitating Investigator)	2021	Conceptual	Ground	Reusable	Propeller	Undefined	Undefined	Undefined	Undefined	NA	NA	Undefined	Undefined	Undefined	Undefined	Undefined	https://rotorcraft.arc.nasa.gov/Publications/files/77-2021-0064_Young.pdf
	65	Rotorcraft	Coaxial Bicopter	Wheeled Mars Rotorcraft	2021	Conceptual	Ground	Reusable	Propeller	Undefined	Undefined	Undefined	Undefined	NA	NA	Undefined	Undefined	Undefined	Undefined	Undefined	https://rotorcraft.arc.nasa.gov/Publications/files/77-2021-0064_Young.pdf
	66	Rotorcraft	Unicopter	Samara Rotary-Wing Decelerator	2021	Conceptual	Ground	Reusable	Propeller	Undefined	Undefined	Undefined	Undefined	NA	NA	Undefined	Undefined	Undefined	Undefined	Undefined	https://rotorcraft.arc.nasa.gov/Publications/files/77-2021-0064_Young.pdf
	67	Rotorcraft	Coaxial Tricopter	Coaxial Tri-rotor Aircraft	2021	Preliminary	Ground	Reusable	Propeller	SP	1.8	Undefined	1.2	NA	NA	Undefined	Undefined	Undefined	Undefined	Undefined	https://vtol.org/store/downloads/8108060149824/77-2021-0147-Lou.pdf
	68	Rotorcraft	Gyrocopter	Jumping-Flying Aircraft	2021	Preliminary	Ground	Reusable	Elastic Potential Energy + propeller	SP	3	Undefined	1	NA	NA	0.063	40	Undefined	0.2	Undefined	https://vtol.org/store/downloads/8108060149824/77-2021-0147-Lou.pdf
	69	Aerostat	Free-Floating Balloon	Mars 96 Aerostat	1987 -1995	Experimental	Mid-Air	Disposable	Helium Gas	Electric Battery	65.4	13.5	NA	NA	NA	4	Undefined	240	Undefined	Undefined	https://arc.aiaa.org/doi/10.2514/6.1997-1449
	70	Aerostat	Free-Floating Balloon	MAP (The Mars Aerial Platform concept)	1996	Preliminary	Mid-Air	Disposable	Light-than-air Gas	SP + Radio Isotope	Undefined	10	NA	NA	NA	0>6	Undefined	2472	166666	60N to 60S	https://arc.aiaa.org/doi/10.2514/6.1996-335
	71	Aerostat	Free-Floating Balloon	MAB (Mars 2001 Aerobot/Balloon System)	1995	Preliminary	Mid-Air	Disposable	Helium Gas	SP	55	5	NA	NA	NA	0>6.5	Undefined	2160	Undefined	Undefined	https://arc.aiaa.org/doi/10.2514/6.1997-1447
	72	Aerostat	Airship	Robotic Martian Airship	1997	Preliminary	Mid-Air	Disposable	Hydrogen Gas	Nitrogen tetroxide & Hydrazine	199.6	10	NA	NA	NA	0>2	10	40		Northern Midlatitudes	https://arc.aiaa.org/doi/pdf/10.2514/6.1997-1460
	73	Aerostat	Free-Floating Balloon	Solar Montgolfiere Balloon	1999	Experimental	Mid-Air	Disposable	Hot Air	SP	4.39	2	NA	NA	NA	3	Undefined	10 - 1440	10000	Undefined	https://citeseerx.ist.psu.edu/viewdoc/download?doi=10.1.1.471.1250&rep=rep1&type=pdf	https://ntrs.nasa.gov/citations/20010023036	https://ntrs.nasa.gov/citations/20070036050
	74	Aerostat	Airship	ISPHA - Inflatable Solar-Powered Hybrid Airship	1999	Preliminary	Lander	Reusable	Undefined	SP	49.7	10	4	12	Undefined	Undefined	23.9	13.5	15	Undefined	https://arc.aiaa.org/doi/10.2514/6.1999-896
	75	Aerostat	Free-Floating Balloon	ULDB (Ultra Long Duration Balloon)	2000 - 2007	Experimental	Mid-Air	Disposable	Helium Gas	Undefined	Undefined	2721	NA	NA	NA	1	Undefined	2400	Undefined	Undefined	https://citeseerx.ist.psu.edu/viewdoc/download?doi=10.1.1.556.678&rep=rep1&type=pdf	https://ntrs.nasa.gov/citations/20010023036
	76	Aerostat	Controlled Balloon	Altair (Aberystwyth Lighter Than Air Intelligent Robot)	2000	Experimental	Mid-Air	Disposable	Helium Gas	Undefined	2.2	1.6	Undefined	NA	NA	Undefined	Undefined	Undefined	Undefined	Dao Vallis	http://lars.mec.ua.pt/public/LAR%20Projects/RescueRobotics/2009_MauroSimoes/referencias/An%20investigation%20into%20aerobot%20tech%20for%20planetary%20exploration.pdf	https://www.aber.ac.uk/~dcswww/Public/Recruitment/newsletter/2004/aerobot.php
	77	Aerostat	Controlled Balloon	Stratosail TCS (Trajectory Control System)	2002	Preliminary	Mid-Air	Disposable	Helium Gas	Undefined	75.8	15	NA	NA	1	12	Undefined	2400	Undefined	Northern hemisphere	https://reader.elsevier.com/reader/sd/pii/S0273117703011669?token=637C7A584B05B5CA4CAAB9281AEF7A5C589F48DCB1C1ECF971B564CE9455F359AC8056806308F7843D2040B1EE2CA550&originRegion=eu-west-1&originCreation=20220302021933	http://www.gaerospace.com/projects/DARE/DARE_phase1.pdf
	78	Aerostat	Airship	Robotic Airship & Nano-rovers	2007	Preliminary	Mid-Air	Disposable	Hydrogen Gas	SP + RFC Fuel Cell	332	40	0.86	NA	NA	0>5	5	Undefined	1100	Meridiani Planum	https://www.diva-portal.org/smash/get/diva2:1022648/FULLTEXT01.pdf
	79	Aerostat	Propelled Balloon	LArK (Lighter than Air Kite)	2012	Conceptual	Mid-Air	Reusable	Helium Gas + CO2 Gas	Electric Battery	35	Undefined	NA	NA	NA	0>5	Undefined	2224.8	Undefined	Lava tubes	https://www.lpi.usra.edu/meetings/marsconcepts2012/pdf/4194.pdf
	80	Aerostat	Controlled Balloon	Balloon-Lander Vehicle	2013	Preliminary	Lander	Disposable	Hydrogen Gas	SP	39.7	16.2	NA	NA	NA	2	NA	7416	Undefined	Undefined	https://mta-cranfield-ac-uk.eu1.proxy.openathens.net/handle/1826.1/6853
	81	Gas Hopper	Hopper	Ballistic Mars Hopper	1987	Preliminary	Ground	Reusable	CO + O2	Radio-Isotope Thermal-Electric Generator (RTG)	2225	775	NA	NA	NA	Suborbital	Undefined	Undefined	1000	Undefined	https://authors.library.caltech.edu/21127/
	82	Gas Hopper	Hopper	MIPR (Mars In-situ Propellants Rocket)	2000	Preliminary	Ground	Reusable	CO + O2	SP	25	1	NA	NA	NA	0.21	Undefined	27	1	Undefined	https://arc.aiaa.org/doi/pdf/10.2514/6.2000-3120	https://ntrs.nasa.gov/citations/20010020461
	83	Gas Hopper	Hopper	Mars Geyser Hopper	2012	Preliminary	Ground	Disposable	Hydrazine Rocket	SP + Advanced Stirling Radioisotope Generator (ASRG)	1092	34	NA	NA	NA	Undefined	Undefined	Undefined	2.01	South Pole	https://ntrs.nasa.gov/citations/20120004036	https://arc.aiaa.org/doi/10.2514/6.2012-631
	84	Gas Hopper	Hopper	Extreme Access Flyer	2015	Experimental	Ground	Reusable	O2 or Steam	Undefined	Undefined	Undefined	NA	NA	NA	Undefined	Undefined	Undefined	Undefined	Lava Tubes	https://www.nasa.gov/feature/extreme-access-flyer-to-take-planetary-exploration-airborne
	85	Gas Hopper	Hopper	Compressed-air jet aircraft	2021	Preliminary	Ground	Reusable	CO2	Undefined	3.6	Undefined	NA	NA	NA	Undefined	Undefined	0.007	Undefined	Undefined	https://vtol.org/store/product/preliminary-design-of-several-new-kinds-of-martian-aircrafts-16736.cfm
	86	Ornithopter	Insect Inspired	Entomompter	2002	Experimental	Ground	Reusable	Hydrazine Rocket	SP	Undefined	Undefined	NA	0.6	Undefined	5	14	0.25	0.2	Undefined	https://www.lpi.usra.edu/meetings/marsconcepts2012/pdf/4075.pdf	https://www.researchgate.net/publication/283516425_Planetary_Exploration_Using_Biomimetics_Phase_II_Final_Report
	87	Ornithopter	Insect Inspired	Exofly	2008	Experimental	Rover Station	Reusable	SP	SP	40	Undefined	NA	Undefined	Undefined	0.5	19.4	Undefined	4	Undefined	https://scholar.google.com/scholar_lookup?title=ExoFly%3A%20a%20flapping%20wing%20aerobot%20for%20planetary%20survey%20and%20exploration&author=T.E.%20Zegers&publication_year=September%202008	http://robotics.estec.esa.int/ASTRA/Astra2008/S05/05_05_Lan.pdf
	88	Ornithopter	Bat Inspired	MLABs Bat Wing	2013	Preliminary	Undefined	Undefined	Undefined	Undefined	Undefined	Undefined	NA	Undefined	Undefined	Undefined	Undefined	Undefined	Undefined	Undefined	https://www.sciencedirect.com/science/article/pii/S0376042117301884	https://www.suasnews.com/2013/07/mlabs-bat-wing-uav-ornithopter-unveiled-for-mission-to-mars/
	89	Ornithopter	Insect Inspired	Marsbee	2017	Preliminary	Undefined	Undefined	Undefined	Undefined	0.0002	Undefined	NA	Undefined	0.0033	Undefined	Undefined	Undefined	Undefined	Undefined	https://arc.aiaa.org/doi/pdf/10.2514/6.2017-0328

## Sheet: Fixed Wings
This table summarises historical, current, and proposed Martian aerobot concepts, drawing from peer-reviewed literature, NASA technical reports, and mission concept studies. Values are as reported in the cited source and may vary between publications. Abbreviations: VTOL – vertical take-off and landing; TBD – to be determined; N/A – not applicable.
	#	Head Category	Sub-Category 1	Sub-Category 2	Concept Name	Year	Development Stage	Deployment	Concept Type	Propulsion System	Power Source	Wet Mass (kg)	Payload Mass (kg)	Rotor Dia (m)	Wing Span (m)	Wing Area (m2)	Mars Flight Altitude (km)	Cruise Speed (m/s)	Flight Endurance (hr)	Flight Range (km)	Mission Site	Sources
	1	Fixed Wing	Conventional	Rigid	The Mars Project	1948 - 1952	Conceptual	Mid-Air		Rocket	Hydrazine Engine	177000	Unknown		Unknown	Unknown	Unknown	53.6	Unknown	Unknown	Polar	https://citeseerx.ist.psu.edu/viewdoc/download?doi=10.1.1.631.951&rep=rep1&type=pdf	https://history.nasa.gov/monograph21/Chapter%201.pdf
	2	Fixed Wing	Conventional	Rigid	Mini-sniffer 3	1975 - 1979	Experimental			Propeller	Hydrazine Engine	75.7	11.7		6.7	4.21	Unknown	~20	1	~321		https://www.nasa.gov/centers/dryden/multimedia/imagegallery/Mini-Sniffer/Mini-Sniffer_proj_desc.html	https://www.nasa.gov/pdf/601333main_NASAsContributionsToAeronauticsVolume2-ebook.pdf	https://en.wikipedia.org/wiki/NASA_Mini-Sniffer	https://www.scopus.com/record/display.uri?eid=2-s2.0-0017981479&origin=resultslist&sort=plf-f&src=s&st1=mini+sniffer&sid=39572160a4d74d54872722f26a325b37&sot=b&sdt=b&sl=27&s=TITLE-ABS-KEY%28mini+sniffer%29&relpos=6&citeCnt=16&searchTerm=
	3	Fixed Wing	Conventional	Foldable	Astroplane	1979	Experimental			Propeller	Hydrazine Engine	300	40–100		21	20	15	60–100	17 - 31	10000		https://arc.aiaa.org/doi/pdf/10.2514/6.1979-67	https://ntrs.nasa.gov/api/citations/19790006329/downloads/19790006329.pdf	https://ntrs.nasa.gov/api/citations/19790003957/downloads/19790003957.pdf
	4	Fixed Wing	Conventional	Rigid	Long Endurance Mars drone - Solar	1990	Preliminary			Propeller	SP 25% efficiency at 0° Lat	438	100		47.5	118	1	~26	-	-		https://arc.aiaa.org/doi/pdf/10.2514/6.1990-2000	https://www.researchgate.net/publication/24298994_Overview_of_Innovative_Aircraft_Power_and_Propulsion_Systems_and_Their_Applications_for_Planetary_Exploration
	5	Fixed Wing	Conventional	Rigid	Long Endurance Mars drone - Radio Isotope	1991	Preliminary			Propeller	Plutonium 238	521	100		48.2	145	1	43.5	-	-		https://arc.aiaa.org/doi/pdf/10.2514/6.1990-2001
	6	Fixed Wing	Conventional	Foldable	Airplane for Mars Exploration (AME)	1996	Experimental			Propeller	Hydrazine Engine	203.8	N		12.44	12.24	4	N	8.8	N	Gusev Crater	https://www.nasa.gov/centers/ames/research/technology-onepagers/mars-airplane.html	https://trace.tennessee.edu/cgi/viewcontent.cgi?article=1532&context=utk_gradthes	https://citeseerx.ist.psu.edu/viewdoc/download?doi=10.1.1.660.2009&rep=rep1&type=pdf	http://www.marspapers.org/paper/MAR98038.pdf	D.W. Hall, R.W. Parks, S. Morris, Airplane for Mars Exploration Conceptual Design of the Full-scale Vehicle Design, Construction and Test of Performance and Deployment Models, NASA/Ames Research Center, Moffett Federal Airfield CA, May 27, 1997. http://www.redpeace.org/final_report.pdf
	7	Fixed Wing	Glider	Foldable	Kitty Hawk gliders - Orville and Wilbur	1998	Experimental	Mid-Air		NONE	Unknown	Unknown	Unknown		Unknown	Unknown	Unknown	Unknown	Unknown	Unknown	Unknown	https://www.researchgate.net/publication/24298994_Overview_of_Innovative_Aircraft_Power_and_Propulsion_Systems_and_Their_Applications_for_Planetary_Exploration	https://trace.tennessee.edu/cgi/viewcontent.cgi?article=1532&context=utk_gradthes
	8	Fixed Wing	Conventional	Foldable	Mars Airborne Geophysical Explorer (MAGE)	1998	Experimental			Propeller	Hydrazine Engine	135	9.75		Unknown	Unknown	9	Unknown	3	1800	Valles Marineris	https://www.msss.com/news/index.php?id=11	https://www.nasa.gov/centers/ames/research/technology-onepagers/mars-airplane.html	M.C. Malin, Mars Airborne Geophysical Explorer (MAGE), a Proposal to NASA AO No. 98-OSS-04 (Discovery Program), Malin Space Science Systems, NASA Ames Research Center, Orbital Sciences Corporation, and the Naval Research Laboratory, June 25,
	9	Fixed Wing	Conventional	Foldable	Canyon Flyer	1999	Preliminary			Propeller	Hydrazine Engine /or Electric Battery	20	8.7		2.2	0.77	2	144	0.25	130	Valles Marineris	https://arc.aiaa.org/doi/pdf/10.2514/6.2000-514
	10	Fixed Wing	Conventional	Rigid	Mars Flyer - Mars Airplane Package (MAP)	1999	Experimental			Rocket	Rocket	12	1.42		1.562	0.63	2	150	0.33	Unknown	Unknown	https://trace.tennessee.edu/cgi/viewcontent.cgi?article=1532&context=utk_gradthes
	11	Fixed Wing	Conventional	Foldable	MAP Airplane Concept - Mars Airplane Package (MAP)	1999	Experimental			Rocket	Rocket	19	2.6		1.73	0.67	Unknown	222.95	0.33	200		https://ntrs.nasa.gov/api/citations/20040034201/downloads/20040034201.pdf	https://arc.aiaa.org/doi/pdf/10.2514/6.2001-839
	12	Fixed Wing	Rotary-VTOL	Rigid	Mars Tiltrotor	2000 / 2021	Preliminary	Ground	Disposable	Propeller	Hydrazine Engine	10	Undefined	Undefined	Undefined	Undefined	Undefined	Undefined	Undefined	Undefined	Undefined	https://apps.dtic.mil/dtic/tr/fulltext/u2/a480537.pdf	https://rotorcraft.arc.nasa.gov/Publications/files/77-2021-0064_Young.pdf
	13	Fixed Wing	Conventional	Foldable	Mars Aerial Research Vehicle (MARV) - 1/4 scaled model of MAP Airplane	2000	Experimental			NONE	NONE	Unknown	Unknown		Unknown	Unknown	Unknown	Unknown	Unknown	Unknown	Unknown	https://www.lpi.usra.edu/publications/reports/CB-1063/cu.pdf
	14	Fixed Wing	Conventional	Foldable	Mars drones	2000	Experimental			None or/ Rocket	Electric Battery	Unknown	1 to 3		2	Unknown	10	80 - 120	0.33 - 1	100-300	Valles Marineris / Polar	https://ui.adsabs.harvard.edu/abs/2000came.work...55C/abstract
	15	Fixed Wing	Conventional	Rigid	Unmanned air vehicles (UAV) concept	2000	Conceptual			Propeller	Unknown	Unknown	Unknown		Unknown	Unknown	Unknown	Unknown	Unknown	Unknown	Unknown	https://ui.adsabs.harvard.edu/abs/2000came.work..113F/abstract
	16	Fixed Wing	Conventional	Rigid	Martian Airborne Exploration Vehicle (MAEV)	2000	Preliminary			Propeller + Rocket	SP	80.5	8		30.5	36.59	0.5	66	9	2000	Global	https://scholar.google.com/scholar_lookup?title=Martian%20airborne%20exploration%20vehicle&author=R.%20Malla&publication_year=May%202000
	17	Fixed Wing	Glider	Rigid	Mars Goose Glider	2001	Conceptual			Unknown	Unknown	Unknown	Unknown		Unknown	Unknown	Unknown	Unknown	Unknown	Unknown	Unknown	http://www.eisci.com/mothergoose/index.htm
	18	Fixed Wing	Conventional	Inflatable	BIG BLUE 5 (Baseline Inflatable-wing Glider, Balloon-Launched Unmanned Experiment)	2002 - 2007	Experimental	Mid-Air	Disposable	Propeller	Electric Battery	Undefined	Undefined	Undefined	0.91	Undefined	Undefined	Undefined	Undefined	Undefined	Undefined	https://arc.aiaa.org/doi/pdf/10.2514/6.2008-2216	https://arc.aiaa.org/doi/pdf/10.2514/6.2007-243
	19	Fixed Wing	Conventional	Foldable	ARES 2 (Aerial Regional-scale Environmental Survey of Mars)	2002 - 2003	Preliminary			Rocket	Rocket	149.2	Unknown		6.25	7	2.4	156	1.18	600	Unknown	https://arc.aiaa.org/doi/pdf/10.2514/6.2003-6577	https://arc.aiaa.org/doi/pdf/10.2514/6.2003-6578
	20	Fixed Wing	Conventional	Foldable	HADD 1 (High Altitude Deployment Demonstrator)	2002	Experimental			NONE	Electric Battery	Unknown	Unknown		Unknown	Unknown	Unknown	Unknown	Unknown	Unknown	Unknown	https://arc.aiaa.org/doi/pdf/10.2514/6.2003-6609
	21	Fixed Wing	Conventional	Foldable	MATADOR (Mars Advanced Technology Airplane for Deployment,Operations, and Recovery)	2004	Experimental			Rocket	Unknown	Unknown	Unknown		Unknown	Unknown	Unknown	Unknown	Unknown	Unknown	Unknown	https://citeseerx.ist.psu.edu/viewdoc/download?doi=10.1.1.631.951&rep=rep1&type=pdf	Boothe, K., Page, G., MacKrell, J., and S. Carruthers, “MATADOR Technical Report”, Naval Research Laboratory, November 13, 2006
	22	Fixed Wing	Conventional	Foldable	Sky-Sailor	2004	Experimental			Propeller	SP	2.5	0.5		3.2	0.77	1.5	40	12	1700	between 45°N and 45°S	https://www.research-collection.ethz.ch/bitstream/handle/20.500.11850/82520/1/eth-8139-01.pdf	http://www.sky-sailor.ethz.ch/	http://www.sky-sailor.ethz.ch/docs/SkySailor27hFlight-21June2008.pdf
	23	Fixed Wing	Rotary-VTOL	Foldable	Y4TR (Y-4 tilt-rotor)	2004 - 2016	Experimental	Ground	Reusable	Propeller	SP	25	3	2, 1	8.56	8.23	1	50	1	180	Isidis Planitia	https://openresearch.surrey.ac.uk/esploro/outputs/conferencePresentation/Design-and-Control-of-a-Y-4-Tilt-Rotor-VTOL-Aerobot-for-Flight-on-Mars/99511131102346
	24	Fixed Wing	Conventional	Foldable	M4 Minerva Mars Atmospheric Flight Vehicle	2005	Experimental	Mid-Air	Disposable	Rocket	Rocket	141.5	10	NA	6.18	6.675	6	156	1.25	620	Unknown	https://trace.tennessee.edu/cgi/viewcontent.cgi?article=1532&context=utk_gradthes	Stocking, P., and Summer, L., “M-4 Mi nerva Mars Atmospheric Flight Vehicle and CRATER Drop Test Vehicle Project Executive Summary,” Department of Power, Propulsion, and Aerospace Engineering, School of Engineering, Cranfield University, UK, May 2005,	https://dspace.lib.cranfield.ac.uk/bitstream/handle/1826/7077/Teaching_of_Aerospace_Vehicle_Design-2006.pdf?sequence=1&isAllowed=y	https://mta.cranfield.ac.uk/handle/1826.1/6853	https://mta-cranfield-ac-uk.eu1.proxy.openathens.net/handle/1826.1/6853
	25	Fixed Wing	Conventional	Morphing	Daedalon	2005	Preliminary	Mid-Air	Disposable	Rocket	Hydrazine Engine + SP	250.4	12		6.2	7.8	500	142	0.9	670	Unknown	https://smartech.gatech.edu/bitstream/handle/1853/8376/aiaa_2005_2771.pdf?sequence=1&isAllowed=y
	26	Fixed Wing	Conventional	Rigid	Mars Airplane	2006	Conceptual	undefined	Undefined	Undefined	Undefined	Undefined	Undefined	Undefined	Undefined	Undefined	Undefined	115.2	Undefined	Undefined	Undefined	https://arc.aiaa.org/doi/pdf/10.2514/6.2006-1484
	27	Fixed Wing	Conventional	Foldable	ARMaDA (Advanced Reconnaissance Martian Deployable Aircraft)	2006	Conceptual	Mid-Air	Disposable	Propeller	Sterling Radioisotope Generator (SRG)	63	3.7		8	8.3	Unknown	60	Days	Unknown	Northern hemisphere	https://smartech.gatech.edu/bitstream/handle/1853/26454/40-232-1-PB.pdf?sequence=1&isAllowed=y	https://www.esa.int/Science_Exploration/Human_and_Robotic_Exploration/Exploration/Euroavia_students_design_Martian_aerial_vehicle
	28	Fixed Wing	Conventional	Inflatable	MAREA (Martian Aerial Research Euroavia Airplane)	2006	Conceptual	Mid-Air	Disposable	Propeller	SP	50	3.6		8.8	13.3	Unknown	40	40	5700	Valles Marineris	https://smartech.gatech.edu/bitstream/handle/1853/26454/40-232-1-PB.pdf?sequence=1&isAllowed=y	https://www.esa.int/Science_Exploration/Human_and_Robotic_Exploration/Exploration/Euroavia_students_design_Martian_aerial_vehicle
	29	Fixed Wing	Conventional	Rigid	KLIMars	2006	Conceptual	Mid-Air	Disposable	Propeller	SP	122	13		6	18	Unknown	80	1	200		https://smartech.gatech.edu/bitstream/handle/1853/26454/40-232-1-PB.pdf?sequence=1&isAllowed=y	https://www.esa.int/Science_Exploration/Human_and_Robotic_Exploration/Exploration/Euroavia_students_design_Martian_aerial_vehicle
	30	Fixed Wing	Rotary-VTOL	Rigid	MIRAGE (Mars Intelligent Reconnaissance Aerial and Ground Explorer)	2007	Preliminary	undefined	Reusable	Propeller	HydrogenFuel Cells	490	undefined		4.8	6	1	108	5	1778	undefined	https://arc.aiaa.org/doi/pdf/10.2514/6.2007-244
	31	Fixed Wing	Conventional	Foldable	Argo VII	2008	Experimental	Mid-Air	Disposable	Rocket	Hydrazine Engine	164	14.3		6.66	7.34	2	158.4	1.45	673	undefined	https://trace.tennessee.edu/cgi/viewcontent.cgi?article=1532&context=utk_gradthes
	32	Fixed Wing	Rotary-Tailsitter	Rigid	Reusable Martian Twin Rotor Tailsitter	2012	Preliminary	Ground	Reusable	Propeller	Electric Battery	15	2	2.8	7.5	7	1	44	1	100	undefined	https://www.sciencedirect.com/science/article/pii/S0094576512001993?via%3Dihub
	33	Fixed Wing	Jet-VTOL	Rigid	The Mars Gashopper	2012	Experimental	Ground	Reusable	CO + O2	SP	undefined	undefined	NA	undefined	undefined	2	undefined	undefined	100	undefined	https://www.lpi.usra.edu/meetings/marsconcepts2012/pdf/4069.pdf
	34	Fixed Wing	Rotary-Tailsitter	Rigid	X-wing Mars Tailsitter	2013	Conceptual	undefined	undefined	undefined	undefined	undefined	undefined	undefined	undefined	undefined	undefined	undefined	6	0.5	undefined	https://www.nasa.gov/sites/default/files/larrea-brito.jpg?itok=u-VT8MsX	https://rotorcraft.arc.nasa.gov/Publications/files/77-2021-0064_Young.pdf
	35	Fixed Wing	Rotary-Tailsitter	Rigid	Ring-Wing Mars Tailsitter	2013	Conceptual	undefined	undefined	undefined	undefined	undefined	undefined	undefined	undefined	undefined	undefined	undefined	6	0.5	undefined	https://www.nasa.gov/sites/default/files/larrea-brito.jpg?itok=u-VT8MsX	https://rotorcraft.arc.nasa.gov/Publications/files/77-2021-0064_Young.pdf
	36	Fixed Wing	Glider	Rigid	Prandtl-M 6	2015	Experimental	Mid-Air	Disposable	NONE	NONE	0.125	undefined	undefined	0.33	undefined	undefined	undefined	undefined	undefined	undefined	https://ntrs.nasa.gov/citations/20205011328	https://www.nasa.gov/centers/armstrong/features/sam-maximizes-afrc-internship.html	https://ntrs.nasa.gov/api/citations/20205003035/downloads/Nathan%20Sam%20Presentation.pdf	https://www.nasa.gov/centers/armstrong/features/mars_airplane.html
	37	Fixed Wing	Conventional	Rigid	Unmanned Airship	2015	Conceptual	undefined	Undefined	Propeller	SP	undefined	undefined	undefined	undefined	undefined	undefined	undefined	undefined	undefined	undefined	https://www.astroart.org/mars
	38	Fixed Wing	Jet-VTOL	Foldable	Marshopper	2016	Experimental	Ground	Reusable	Rocket + propeller	Radioactive	200	Undefined	undefined	8.5	Undefined	undefined	100	undefined	undefined	Polar	https://www.kyivpost.com/article/content/ukraines-it-edge/ukrainian-invention-to-feel-the-ground-for-mars-colonization-graphics-415570.html	https://2016.spaceappschallenge.org/challenges/tech/jet-set-mars/projects/mars-hopper	https://github.com/cizif/MarsHopper	https://github.com/cizif/MarsHopper/blob/master/MarsHopper.pdf
	39	Fixed Wing	Conventional	Foldable	Japanese Mars Airplane	2016	Preliminary	Mid-Air	Disposable	Propeller	Electric Battery	4	Undefined	0.8	2.45	1.53	3	60	0.5	100	Apollinaris Mons	https://www.mendeley.com/reference-manager/reader/0a9aad85-40a8-3f52-89f7-cbc80225e161/499e817a-1791-3b07-36bf-9df29b92f2a0	https://tohoku.pure.elsevier.com/en/publications/development-of-japanese-mars-airplane	https://www-isas-jaxa-jp.translate.goog/feature/forefront/170524.html?_x_tr_sl=ja&_x_tr_tl=en&_x_tr_hl=en&_x_tr_pto=sc	https://scirp.org/journal/paperinformation.aspx?paperid=91603
	40	Fixed Wing	Rotary-Tailsitter	Rigid	Mars Electric Reusable Flyer	2017	Experimental	Rover Station	Reusable	Propeller	Electric Battery	Undefined	Undefined	Undefined	0.914	Undefined	undefined	undefined	undefined	undefined	lava tubes and canyons	https://www.rt.com/viral/383127-mars-drone-nasa-langley/	https://techport.nasa.gov/view/93850
	41	Fixed Wing	Conventional	Foldable	Mars Exploration Airplane	2017	Experimental	Mid-Air	Disposable	Propeller	Undefined	75.2	Undefined	Undefined	7.75	Undefined	undefined	111.1	undefined	500	Undefined	https://sites.google.com/khu.ac.kr/adel/researches/development-of-mars-exploration-airplane
	42	Fixed Wing	Rotary-VTOL	Rigid	Flying Wing	2018	Conceptual	undefined	Reusable	Propeller	Undefined	Undefined	Undefined	Undefined	Undefined	Undefined	Undefined	Undefined	Undefined	Undefined	Undefined	https://www.sciencedirect.com/science/article/pii/S0376042117301884
	43	Fixed Wing	Rotary-Tailsitter	Rigid	VITAS - X Wing	2018	Preliminary	Unknown	Unknown	Propeller	Unknown	14	Unknown	Unknown	Unknown	Unknown	Unknown	Unknown	Unknown	Unknown	Unknown	https://www.mendeley.com/reference-manager/reader/e66164d0-57c2-3b05-b9f5-cb80f2ec0086/55805b23-8bab-4c39-5733-5b39422ef9fc	https://ntrs.nasa.gov/citations/20210000448
	44	Fixed Wing	Rotary-VTOL	Rigid	Tiltrotor Concept	2021	Conceptual	Ground	Reusable	Propeller	SP	Undefined	Undefined	Undefined	Undefined	Undefined	Undefined	Undefined	Undefined	Undefined	Undefined	https://ntrs.nasa.gov/citations/20210000448
	45	Fixed Wing	Rotary-VTOL	Rigid	Tiltrotor Coaxial	2021	Conceptual	Ground	Reusable	Propeller	SP	Undefined	Undefined	Undefined	Undefined	Undefined	Undefined	Undefined	Undefined	Undefined	Undefined	https://ntrs.nasa.gov/citations/20210000448
	46	Fixed Wing	Rotary-Tailsitter	Inflatable	VALKERIE (Vertical-takeoff And Landing Kompact Electric Reusable Inflatable Explorer)	2021	Experimental	Ground	Reusable	Propeller	Electric Battery	3.92	Undefined	Undefined	2	Undefined	Undefined	Undefined	Undefined	Undefined	Undefined	https://arc.aiaa.org/doi/10.2514/6.2021-2578

## Sheet: Rotorcraft
This table summarises historical, current, and proposed Martian aerobot concepts, drawing from peer-reviewed literature, NASA technical reports, and mission concept studies. Values are as reported in the cited source and may vary between publications. Abbreviations: VTOL – vertical take-off and landing; TBD – to be determined; N/A – not applicable.
	#	Head Category	Sub-Category	Concept Name	Year	Development Stage	Deployment	Concept Type	Propulsion System	Power Source	Wet Mass (kg)	Payload Mass (kg)	Rotor Dia (m)	Wing Span (m)	Wing Area (m2)	Mars Flight Altitude (km)	Cruise Speed (m/s)	Flight Endurance (hr)	Flight Range (km)	Mission Site	Sources
	1	Rotorcraft	Coaxial Bicopter	MARV (Martian Autonomous Rotary Wing Vehicle)	2000	Preliminary	Ground	Disposable	Propeller	Fuel Cell - H2 + O2	50	10.8	4.266	NA	NA	0.1	11.5	0.65	25	Undefined	https://ur.booksc.eu/book/37393820/e2a4f1	https://vtol.org/files/dmfile/2000SDC_1stPlaceGraduateProposal_UMD_MARC.pdf
	2	Rotorcraft	Quadcoptor	GTMARS (Georgia Tech Autonomous Rotorcraft System)	2000 - 2003	Preliminary	Ground	Reusable	Propeller	Fuel Cell - CO2	17.64	Undefined	2	NA	NA	Undefined	30	0.5	Undefined	West Chandor Chasma	https://arc.aiaa.org/doi/pdf/10.2514/6.2003-6275
	3	Rotorcraft	Coaxial Bicopter	Coaxial Rotorcraft	2011	Preliminary	Undefined	Undefined	Propeller	Undefined	33.12	Undefined	4.4	NA	NA	Undefined	Undefined	Undefined	Undefined	Undefined	https://www.sciencedirect.com/science/article/pii/S0376042117301884	K.R. Han, Simulation of a Flight Vehicle for Mars, Bachelor of Engineering (Aerospace), School of Mechanical and Manufacturing Engineering, University of New Sout Wales, 2011.
	4	Rotorcraft	Coaxial Bicopter	Ingenuity Helicopter	2016 - 2020	Operational	Ground	Reusable	Propeller	SP	1.8	0	1.2	NA	NA	0.005	2	0.025	0.18	Jezero Crater	https://link.springer.com/article/10.1007/s11214-021-00815-w
	5	Rotorcraft	Hexacopter	Mars Hexacopter	2016	Preliminary	Ground	Reusable	Propeller	Electric Battery	6.5	0.7	0.3	NA	NA	Undefined	Undefined	0.5	Undefined	Undefined	https://www.researchgate.net/publication/309610094_Mission_architecture_for_Mars_exploration_based_on_small_satellites_and_planetary_drones
	6	Rotorcraft	Coaxial Bicopter	RCAMC Drone	2017	Conceptual	Undefined	Reusable	Propeller	Undefined	Undefined	Undefined	Undefined	NA	NA	Undefined	Undefined	Undefined	Undefined	Undefined	https://www.sciencedirect.com/science/article/pii/S0376042117301884	http://www.rcamc502.org/research/
	7	Rotorcraft	Quadcoptor	GT Mars UAV	2018	Preliminary	Ground	Reusable	Propeller	Electric Battery	2.26	0.45	Undefined	NA	NA	0.01	Undefined	0.08	2	Undefined	https://vtol.org/store/downloads/6120081533948/74-2018-1349.pdf	https://smartech.gatech.edu/bitstream/handle/1853/59094/iple_lacerda_michel_park_dongjin_2017_gtmarsuav.pdf?sequence=1&isAllowed=y
	8	Rotorcraft	Quadcoptor	SPECTRE (Specialized Terrestrial Rotorcraft Explorer)	2020	Preliminary	Ground	Reusable	Propeller	SP	31	Undefined	1.4	NA	NA	0.03	Undefined	0.167	7.85	Jezero Crater	https://arc.aiaa.org/doi/10.2514/6.2020-0147
	9	Rotorcraft	Coaxial Quadcoptor	Japanese Mars Helicopter	2020	Preliminary	Ground	Reusable	Propeller	Electric Battery	10.7	2	1	NA	NA	-400	9	0.12	0.1	Pit craters	https://arc.aiaa.org/doi/pdf/10.2514/6.2020-1734
	10	Rotorcraft	Coaxial Bicopter	Advanced Mars Helicopter	2020	Preliminary	Ground	Reusable	Propeller	SP	4.6	1.3	1.2	NA	NA	0.005	30	0.033	2	Undefined	https://rotorcraft.arc.nasa.gov/Publications/files/MSH_WJohnson_TM2020rev.pdf
	11	Rotorcraft	Coaxial Bicopter	Mars Science Helicopter - 4 blades per rotor	2020	Preliminary	Ground	Reusable	Propeller	SP	18.03	2.02	2.5	NA	NA	0.2	30	0.056	1	Milankovic Crater	https://rotorcraft.arc.nasa.gov/Publications/files/MSH_WJohnson_TM2020rev.pdf
	12	Rotorcraft	Hexacopter	Mars Science Helicopter Hexacopter	2020	Preliminary	Ground	Reusable	Propeller	SP	17.66	2.02	1.28	NA	NA	0.2	30	0.056	1	Milankovic Crater	https://rotorcraft.arc.nasa.gov/Publications/files/MSH_WJohnson_TM2020rev.pdf
	13	Rotorcraft	Hexacopter	Compound tiltrotor	2021	Conceptual	Ground	Reusable	Propeller	SP	Undefined	Undefined	Undefined	NA	NA	Undefined	Undefined	Undefined	Undefined	Undefined	https://ntrs.nasa.gov/citations/20210000448
	14	Rotorcraft	Octocopter	Octocopter - Overlapping blades	2021	Conceptual	Ground	Reusable	Propeller	SP	Undefined	Undefined	Undefined	NA	NA	Undefined	Undefined	Undefined	Undefined	Undefined	https://ntrs.nasa.gov/citations/20210000448
	15	Rotorcraft	Coaxial Octocopter	Coaxial Octocopter Multirotor	2021	Conceptual	Ground	Reusable	Propeller	SP	Undefined	Undefined	Undefined	NA	NA	Undefined	Undefined	Undefined	Undefined	Undefined	https://ntrs.nasa.gov/citations/20210000448
	16	Rotorcraft	Quadcoptor	Foldable Solar Panel Quadcopter	2021	Conceptual	Ground	Reusable	Propeller	SP	Undefined	Undefined	Undefined	NA	NA	Undefined	Undefined	Undefined	Undefined	Undefined	https://ntrs.nasa.gov/citations/20210000448
	17	Rotorcraft	Bicopter	Pogo Rotary-wing Locomotion	2021	Conceptual	Ground	Reusable	Propeller	Undefined	Undefined	Undefined	Undefined	NA	NA	Undefined	Undefined	Undefined	Undefined	Undefined	https://rotorcraft.arc.nasa.gov/Publications/files/77-2021-0064_Young.pdf
	18	Rotorcraft	Bicopter	LILI (Long-term Ice-field Levitating Investigator)	2021	Preliminary	Ground	Reusable	Propeller	Undefined	Undefined	Undefined	Undefined	NA	NA	Undefined	Undefined	Undefined	Undefined	Undefined	https://rotorcraft.arc.nasa.gov/Publications/files/77-2021-0064_Young.pdf	https://ntrs.nasa.gov/citations/20210026216
	19	Rotorcraft	Coaxial Bicopter	Wheeled Mars Rotorcraft	2021	Conceptual	Ground	Reusable	Propeller	Undefined	Undefined	Undefined	Undefined	NA	NA	Undefined	Undefined	Undefined	Undefined	Undefined	https://rotorcraft.arc.nasa.gov/Publications/files/77-2021-0064_Young.pdf
	20	Rotorcraft	Unicopter	Samara Rotary-Wing Decelerator	2021	Conceptual	Ground	Reusable	Propeller	Undefined	Undefined	Undefined	Undefined	NA	NA	Undefined	Undefined	Undefined	Undefined	Undefined	https://rotorcraft.arc.nasa.gov/Publications/files/77-2021-0064_Young.pdf
	21	Rotorcraft	Coaxial Tricopter	Coaxial Tri-rotor Aircraft	2021	Preliminary	Ground	Reusable	Propeller	SP	1.8	Undefined	1.2	NA	NA	Undefined	Undefined	Undefined	Undefined	Undefined	https://vtol.org/store/product/preliminary-design-of-several-new-kinds-of-martian-aircrafts-16736.cfm
	22	Rotorcraft	Gyrocopter	Jumping-Flying Aircraft	2021	Preliminary	Ground	Reusable	Elastic Potential Energy + propeller	SP	3	Undefined	1	NA	NA	0.063	40	Undefined	0.2	Undefined	https://vtol.org/store/product/preliminary-design-of-several-new-kinds-of-martian-aircrafts-16736.cfm

## Sheet: Aerostat
This table summarises historical, current, and proposed Martian aerobot concepts, drawing from peer-reviewed literature, NASA technical reports, and mission concept studies. Values are as reported in the cited source and may vary between publications. Abbreviations: VTOL – vertical take-off and landing; TBD – to be determined; N/A – not applicable.
	#	Head Category	Sub-Category	Concept Name	Year	Development Stage	Deployment	Concept Type	Propulsion System	Power Source	Wet Mass (kg)	Payload Mass (kg)	Rotor Dia (m)	Wing Span (m)	Wing Area (m2)	Mars Flight Altitude (km)	Cruise Speed (m/s)	Flight Endurance (hr)	Flight Range (km)	Mission Site	Sources
	1	Aerostat	Uncontrolled-Balloon	Mars 96 Aerostat	1987 -1995	Experimental	Mid-Air	Disposable	Helium Gas	Electric Battery	65.4	13.5	NA	NA	NA	4	Undefined	240	Undefined	Undefined	https://arc.aiaa.org/doi/10.2514/6.1997-1449
	2	Aerostat	Uncontrolled-Balloon	MAP (The Mars Aerial Platform concept)	1994	Preliminary	Mid-Air	Disposable	Light-than-air Gas	Radio Isotope	Undefined	10	NA	NA	NA	0>6	Undefined	2472	166666	60N to 60S	https://arc.aiaa.org/doi/10.2514/6.1996-335
	3	Aerostat	Uncontrolled-Balloon	MAB (Mars 2001 Aerobot/Balloon System)	1995	Preliminary	Mid-Air	Disposable	Helium Gas	SP	55	5	NA	NA	NA	0>6.5	Undefined	2160	Undefined	Undefined	https://arc.aiaa.org/doi/10.2514/6.1997-1447
	4	Aerostat	Airship	Robotic Martian Airship	1997	Preliminary	Mid-Air	Disposable	Hydrogen Gas	Nitrogen tetroxide & Hydrazine	199.6	10	NA	NA	NA	0>2	10	40		Northern Midlatitudes	https://arc.aiaa.org/doi/pdf/10.2514/6.1997-1460
	5	Aerostat	Uncontrolled-Balloon	Solar Montgolfiere Balloon	1999	Experimental	Mid-Air	Disposable	Hot Air	SP	4.39	2	NA	NA	NA	3	Undefined	10 - 1440	10000	Undefined	https://citeseerx.ist.psu.edu/viewdoc/download?doi=10.1.1.471.1250&rep=rep1&type=pdf	https://ntrs.nasa.gov/citations/20010023036	https://ntrs.nasa.gov/citations/20070036050
	6	Aerostat	Airship	ISPHA - Inflatable Solar-Powered Hybrid Airship	1999	Preliminary	Lander	Reusable	Undefined	SP	49.7	10	4	12	Undefined	Undefined	23.9	13.5	15	Undefined	https://arc.aiaa.org/doi/10.2514/6.1999-896
	7	Aerostat	Uncontrolled-Balloon	ULDB (Ultra Long Duration Balloon)	2000 - 2007	Experimental	Mid-Air	Disposable	Helium Gas	Undefined	Undefined	2721	NA	NA	NA	1	Undefined	2400	Undefined	Undefined	https://citeseerx.ist.psu.edu/viewdoc/download?doi=10.1.1.556.678&rep=rep1&type=pdf	https://ntrs.nasa.gov/citations/20010023036
	8	Aerostat	Controlled-Balloon	Altair (Aberystwyth Lighter Than Air Intelligent Robot)	2000	Experimental	Mid-Air	Disposable	Helium Gas	Undefined	2.2	1.6	Undefined	NA	NA	Undefined	Undefined	Undefined	Undefined	Dao Vallis	http://lars.mec.ua.pt/public/LAR%20Projects/RescueRobotics/2009_MauroSimoes/referencias/An%20investigation%20into%20aerobot%20tech%20for%20planetary%20exploration.pdf	https://www.aber.ac.uk/~dcswww/Public/Recruitment/newsletter/2004/aerobot.php
	9	Aerostat	Controlled-Balloon	Stratosail TCS (Trajectory Control System)	2002	Preliminary	Mid-Air	Disposable	Helium Gas	Undefined	75.8	15	NA	NA	1	12	Undefined	2400	Undefined	Northern hemisphere	https://reader.elsevier.com/reader/sd/pii/S0273117703011669?token=637C7A584B05B5CA4CAAB9281AEF7A5C589F48DCB1C1ECF971B564CE9455F359AC8056806308F7843D2040B1EE2CA550&originRegion=eu-west-1&originCreation=20220302021933	http://www.gaerospace.com/projects/DARE/DARE_phase1.pdf
	10	Aerostat	Airship	Robotic Airship & Nano-rovers	2007	Preliminary	Mid-Air	Disposable	Hydrogen Gas	SP + Fuel Cell	332	40	0.86	NA	NA	0>5	5	Undefined	1100	Meridiani Planum	https://www.diva-portal.org/smash/get/diva2:1022648/FULLTEXT01.pdf
	11	Aerostat	Airship	LArK (Lighter than Air Kite)	2012	Conceptual	Mid-Air	Reusable	Helium Gas + CO2 Gas	Electric Battery	35	Undefined	NA	NA	NA	0>5	Undefined	2224.8	Undefined	Lava tubes	https://www.lpi.usra.edu/meetings/marsconcepts2012/pdf/4194.pdf
	12	Aerostat	Controlled-Balloon	Balloon-Lander Vehicle	2013	Preliminary	Lander	Disposable	Hydrogen Gas	SP	39.7	16.2	NA	NA	NA	2	NA	7416	Undefined	Undefined	https://mta-cranfield-ac-uk.eu1.proxy.openathens.net/handle/1826.1/6853

## Sheet: Gashopper
This table summarises historical, current, and proposed Martian aerobot concepts, drawing from peer-reviewed literature, NASA technical reports, and mission concept studies. Values are as reported in the cited source and may vary between publications. Abbreviations: VTOL – vertical take-off and landing; TBD – to be determined; N/A – not applicable.
	#	Head Category	Sub-Category	Concept Name	Year	Development Stage	Deployment	Concept Type	Propulsion System	Power Source	Wet Mass (kg)	Payload Mass (kg)	Rotor Dia (m)	Wing Span (m)	Wing Area (m2)	Mars Flight Altitude (km)	Cruise Speed (m/s)	Flight Endurance (hr)	Flight Range (km)	Mission Site	Sources
	1	Gas Hopper	Jet-VTOL	Ballistic Mars Hopper	1987	Preliminary	Ground	Reusable	CO + O2	Radio-Isotope Thermal-Electric Generator (RTG)	2225	775	NA	NA	NA	Suborbital	Undefined	Undefined	1000	Undefined	https://authors.library.caltech.edu/21127/
	2	Gas Hopper	Jet-VTOL	MIPR (Mars In-situ Propellants Rocket)	2000	Preliminary	Ground	Reusable	CO + O2	SP	25	1	NA	NA	NA	0.21	Undefined	27	1	Undefined	https://arc.aiaa.org/doi/pdf/10.2514/6.2000-3120	https://ntrs.nasa.gov/citations/20010020461
	3	Gas Hopper	Jet-VTOL	Mars Geyser Hopper	2012	Preliminary	Ground	Disposable	Hydrazine Rocket	SP + Advanced Stirling Radioisotope Generator (ASRG)	1092	34	NA	NA	NA	Undefined	Undefined	Undefined	2.01	South Pole	https://ntrs.nasa.gov/citations/20120004036
	4	Gas Hopper	Jet-VTOL	Extreme Access Flyer	2015	Experimental	Ground	Reusable	O2 or Steam	Undefined	Undefined	Undefined	NA	NA	NA	Undefined	Undefined	Undefined	Undefined	Lava Tubes	https://www.nasa.gov/feature/extreme-access-flyer-to-take-planetary-exploration-airborne
	5	Gas Hopper	Jet-VTOL	Compressed-air jet aircraft	2021	Preliminary	Ground	Reusable	CO2	Undefined	3.6	Undefined	NA	NA	NA	Undefined	Undefined	0.007	Undefined	Undefined	https://vtol.org/store/product/preliminary-design-of-several-new-kinds-of-martian-aircrafts-16736.cfm

## Sheet: Ornithopter
This table summarises historical, current, and proposed Martian aerobot concepts, drawing from peer-reviewed literature, NASA technical reports, and mission concept studies. Values are as reported in the cited source and may vary between publications. Abbreviations: VTOL – vertical take-off and landing; TBD – to be determined; N/A – not applicable.
	#	Head Category	Sub-Category	Concept Name	Year	Development Stage	Deployment	Concept Type	Propulsion System	Power Source	Wet Mass (kg)	Payload Mass (kg)	Rotor Dia (m)	Wing Span (m)	Wing Area (m2)	Mars Flight Altitude (km)	Cruise Speed (m/s)	Flight Endurance (hr)	Flight Range (km)	Mission Site	Sources
	1	Ornithopter	Insect Inspired	Entomompter	2002	Experimental	Ground	Reusable	Hydrazine Rocket	SP	Undefined	Undefined	NA	0.6	Undefined	5	14	0.25	0.2	Undefined	https://www.lpi.usra.edu/meetings/marsconcepts2012/pdf/4075.pdf	https://www.researchgate.net/publication/283516425_Planetary_Exploration_Using_Biomimetics_Phase_II_Final_Report
	2	Ornithopter	Insect Inspired	Exofly	2008	Experimental	Rover Station	Reusable	SP	SP	40	Undefined	NA	Undefined	Undefined	0.5	19.4	Undefined	4	Undefined	https://scholar.google.com/scholar_lookup?title=ExoFly%3A%20a%20flapping%20wing%20aerobot%20for%20planetary%20survey%20and%20exploration&author=T.E.%20Zegers&publication_year=September%202008	http://robotics.estec.esa.int/ASTRA/Astra2008/S05/05_05_Lan.pdf
	3	Ornithopter	Bat Inspired	MLABs Bat Wing	2013	Preliminary	Undefined	Undefined	Undefined	Undefined	Undefined	Undefined	NA	Undefined	Undefined	Undefined	Undefined	Undefined	Undefined	Undefined	https://www.sciencedirect.com/science/article/pii/S0376042117301884	https://www.suasnews.com/2013/07/mlabs-bat-wing-uav-ornithopter-unveiled-for-mission-to-mars/
	4	Ornithopter	Insect Inspired	Marsbee	2017	Preliminary	Undefined	Undefined	Undefined	Undefined	0.0002	Undefined	NA	Undefined	0.0033	Undefined	Undefined	Undefined	Undefined	Undefined	https://arc.aiaa.org/doi/pdf/10.2514/6.2017-0328
